# Supplementary material for: Evaluation of the Efficiency in Public Health Centers in Greece Regarding the Human Resources Occupied: A Bootstrap Data Envelopment Analysis Application
Source: Int J Environ Res Public Health. 2022 Jan 30;19(3):1597. doi: 10.3390/ijerph19031597 (PMC8834954; doi:10.3390/ijerph19031597)
Supplement: Supplementary file 1 [file ijerph-19-01597-s001.zip]

Archive with 1 entries (1 files):
- ijerph-1554780-supplementary.pdf
